# Supplementary material for: Functional Limitation and Favorable Mental-Health Self-Appraisal Among U.S. Adults Aged 50 Years or Older with Multimorbidity: A Behavioral-Science Analysis of the 2023 Medical Expenditure Panel Survey
Source: Behav Sci (Basel). 2026 May 22;16(6):841. doi: 10.3390/bs16060841 (PMC13295625; doi:10.3390/bs16060841)
Supplement: Supplementary file 1 [file behavsci-16-00841-s001.zip]

Archive with 18 entries (15 files):
- STROBE_Checklist_Behavioral_Sciences_MEPS2023_20260420.pdf
- Supplementary_File_S1_Source_Data/
- Supplementary_File_S1_Source_Data/Supplementary_File_S1_Source_Data.xlsx
- Supplementary_File_S2_Figures/
- Supplementary_File_S2_Figures/Figure_1.png
- Supplementary_File_S2_Figures/Figure_2.png
- Supplementary_File_S2_Figures/Figure_3.png
- Supplementary_File_S2_Figures/Figure_4.png
- Supplementary_File_S2_Figures/Figure_5.png
- Supplementary_File_S2_Figures/Figure_6.png
- Supplementary_File_S2_Figures/Figure_7.png
- Supplementary_File_S3_Reproducibility_Materials/
- Supplementary_File_S3_Reproducibility_Materials/behavioral_sciences_meps2023_reproducibility_r.R
- Supplementary_File_S3_Reproducibility_Materials/behavioral_sciences_meps2023_reproducibility_stata.do
- Supplementary_File_S3_Reproducibility_Materials/reproducibility_checkpoints.txt
- Supplementary_File_S3_Reproducibility_Materials/Supplementary_File_S3_Reproducibility_Materials.pdf
- Supplementary_File_S3_Reproducibility_Materials/Supplementary_File_S3_Reproducibility_Materials.txt
- .DS_Store
