# Supplementary material for: Functional Limitation and Favorable Mental-Health Self-Appraisal Among U.S. Adults Aged 50 Years or Older with Multimorbidity: A Behavioral-Science Analysis of the 2023 Medical Expenditure Panel Survey
Source: Behav Sci (Basel). 2026 May 22;16(6):841. doi: 10.3390/bs16060841 (PMC13295625; doi:10.3390/bs16060841)
Supplement: Supplementary file 1 [file behavsci-16-00841-s001.zip › Supplementary_File_S1_Source_Data/Supplementary_File_S1_Source_Data.xlsx]

## Sheet: README
Supplementary File S1. Source Data Workbook
Manuscript	Characteristics Associated with Good Perceived Mental Health Status among U.S. Adults Aged ≥50 Years with Multimorbidity: A National Cross-Sectional Analysis of the 2023 Medical Expenditure Panel Survey
Purpose	This workbook provides the source data underlying the manuscript tables and data-driven figures.
Data source	2023 Medical Expenditure Panel Survey (MEPS) Full Year Consolidated Data File (HC-251) and manuscript-derived summary tables/figure values.
Included sheets	Table1_VariableMap; Table2_WeightedCharacteristics; Table3_CoreModel; Table4_Sensitivity; Figure2_SampleFlow; Figure3_SampleComposition; Figure4_PrevalenceBurden; Figure5_CoreModelForest; Figure6_PredictedProbabilities; Figure7_Sensitivity
Notes	Figure 1 is a conceptual framework and does not have an underlying numerical source-data sheet. Values are reproduced from the current submission-ready manuscript and its derived figure workbook.

## Sheet: Table1_VariableMap
Outcome	Good perceived mental health status	MNHLTH53 (PE20)	Excellent/very good/good vs fair/poor	Primary positive-mental-health endpoint
Main exposure / sample restriction	Primary multimorbidity definition	HIBPDX, CHDDX/ANGIDX/MIDX/OHRTDX, STRKDX, EMPHDX, CHOLDX, CANCERDX, ARTHDX, DIABDX_M18, ASTHDX	≥2 diagnosed conditions; heart disease counted as one composite domain	Conservative diagnosis-based multimorbidity construct
Predisposing	Age group	AGE23X	50–64 / 65–74 / ≥75 years	Life-stage differences in appraisal/adaptation
Predisposing	Sex	SEX	Male / female	Standard demographic covariate
Predisposing	Race/ethnicity	RACETHX / HISPANX-derived edited categories	Hispanic; non-Hispanic White; non-Hispanic Black; non-Hispanic Asian; non-Hispanic other/multiple	Sociodemographic patterning and reporting context
Predisposing	Marital status	MARRY23X	Married; divorced/separated; never married; widowed	Social-role and support context
Predisposing	Education	HIDEG / highest degree variable	<High school; high school; some college; bachelor’s+	Human capital / socioeconomic position
Predisposing	Region	REGION23	Northeast; Midwest; South; West	Geographic context
Enabling	Family poverty category	POVCAT23	High; middle; low; near poor; poor/negative	Economic resources
Enabling	Employment status	EMPST53H	Employed vs not employed	Role participation and financial security
Enabling	Insurance coverage	Any private / public only / uninsured	Collapsed from annual insurance indicators	Health-care financing
Enabling	Usual source of care	HAVEUS42	Yes vs no	Care continuity / access
Need/functioning	Condition burden	Primary diagnosed-condition count	2 / 3 / ≥4 conditions	Burden gradient within multimorbidity
Need/functioning	Any limitation	ANYLMI23	Any limitation vs none	Functional status / lived burden
Extension only	Perceived physical health status	RTHLTH53	Excellent/very good/good vs fair/poor	Evaluative-overlap sensitivity check
Sensitivity only	Proxy reporting status	PROXY53	Included as adjustment and non-proxy restriction	Assesses reporting heterogeneity

## Sheet: Table2_WeightedCharacteristics
Section	Characteristic	Unweighted n	Weighted %
Age group, years	50-64	1,965	40.6
Age group, years	65-74	1,923	32.9
Age group, years	75+	1,635	26.5
Sex	Female	3,036	52.7
Sex	Male	2,487	47.3
Race/ethnicity	Hispanic	666	10.6
Race/ethnicity	Non-Hispanic Asian	202	4.3
Race/ethnicity	Non-Hispanic Black	744	11.6
Race/ethnicity	Non-Hispanic Other/Multiple	135	2.5
Race/ethnicity	Non-Hispanic White	3,776	71.1
Marital status	Divorced/Separated	1,181	19.8
Marital status	Married	2,833	55.8
Marital status	Never married	538	8.8
Marital status	Widowed	970	15.5
Education	<High school	765	10.6
Education	Bachelor's+	1,792	33.8
Education	High school	1,705	31.9
Education	Some college	1,214	23.7
Region	Midwest	1,175	21.2
Region	Northeast	936	17.7
Region	South	2,143	40.1
Region	West	1,269	21.0
Family income as % of federal poverty line	High income	2,205	46.0
Family income as % of federal poverty line	Low income	721	12.3
Family income as % of federal poverty line	Middle income	1,467	27.0
Family income as % of federal poverty line	Near poor	288	4.0
Family income as % of federal poverty line	Poor/negative	842	10.7
Employment status	Employed	1,805	38.1
Employment status	Not employed	3,718	61.9
Insurance	Any private	2,735	54.5
Insurance	Public only	2,680	43.2
Insurance	Uninsured	108	2.3
Usual source of care	No	598	12.0
Usual source of care	Yes	4,790	88.0
Diagnosed-condition burden	2	1,690	32.6
Diagnosed-condition burden	3	1,536	28.3
Diagnosed-condition burden	4+	2,297	39.2
Any limitation	Any limitation	2,404	39.9
Any limitation	No limitation	3,103	60.1

## Sheet: Table3_CoreModel
Characteristic	aOR (95% CI)	p
Age 65–74 vs 50–64	1.52 (1.17, 1.98)	0.002
Age ≥75 vs 50–64	1.79 (1.36, 2.36)	<0.001
Female vs male	0.89 (0.74, 1.08)	0.237
Hispanic vs non-Hispanic White	0.66 (0.48, 0.91)	0.012
Non-Hispanic Asian vs non-Hispanic White	0.54 (0.35, 0.84)	0.006
Non-Hispanic Black vs non-Hispanic White	0.75 (0.54, 1.04)	0.081
Non-Hispanic Other/Multiple vs non-Hispanic White	0.78 (0.45, 1.36)	0.374
Divorced/separated vs married	1.12 (0.87, 1.45)	0.374
Never married vs married	1.13 (0.79, 1.62)	0.490
Widowed vs married	1.04 (0.77, 1.41)	0.778
<High school vs Bachelor’s+	0.49 (0.33, 0.72)	<0.001
High school vs Bachelor’s+	0.73 (0.51, 1.02)	0.068
Some college vs Bachelor’s+	0.72 (0.53, 0.98)	0.036
Midwest vs Northeast	0.95 (0.64, 1.40)	0.778
South vs Northeast	0.86 (0.61, 1.21)	0.376
West vs Northeast	0.80 (0.55, 1.16)	0.238
Low income vs high income	0.67 (0.48, 0.93)	0.018
Middle income vs high income	0.92 (0.70, 1.19)	0.511
Near poor vs high income	0.54 (0.31, 0.94)	0.028
Poor/negative vs high income	0.54 (0.37, 0.81)	0.003
Not employed vs employed	0.60 (0.45, 0.79)	<0.001
Public only vs any private	0.92 (0.73, 1.18)	0.520
Uninsured vs any private	1.22 (0.58, 2.55)	0.603
No usual source of care vs yes	0.81 (0.60, 1.09)	0.167
3 conditions vs 2	0.85 (0.64, 1.13)	0.268
≥4 conditions vs 2	0.61 (0.47, 0.79)	<0.001
Any limitation vs no limitation	0.32 (0.27, 0.39)	<0.001

## Sheet: Table4_Sensitivity
Characteristic	Core model	Strict outcome	Physical-health extension	Proxy-adjusted	Non-proxy only
Age ≥75 vs 50–64	1.79 (1.36, 2.36)	1.99 (1.60, 2.47)	1.26 (0.93, 1.71)	1.92 (1.46, 2.53)	1.96 (1.48, 2.58)
Hispanic vs non-Hispanic White	0.66 (0.48, 0.91)	0.88 (0.67, 1.16)	0.74 (0.52, 1.04)	0.65 (0.47, 0.90)	0.66 (0.48, 0.91)
Non-Hispanic Asian vs non-Hispanic White	0.54 (0.35, 0.84)	0.72 (0.46, 1.13)	0.63 (0.40, 0.98)	0.53 (0.34, 0.83)	0.52 (0.34, 0.81)
<High school vs Bachelor’s+	0.49 (0.33, 0.72)	0.40 (0.31, 0.52)	0.65 (0.44, 0.97)	0.51 (0.35, 0.75)	0.51 (0.35, 0.74)
Poor/negative vs high income	0.54 (0.37, 0.81)	0.63 (0.49, 0.82)	0.67 (0.44, 1.04)	0.54 (0.36, 0.81)	0.53 (0.36, 0.80)
Not employed vs employed	0.60 (0.45, 0.79)	0.84 (0.70, 1.00)	0.69 (0.52, 0.91)	0.60 (0.46, 0.80)	0.60 (0.46, 0.80)
≥4 conditions vs 2	0.61 (0.47, 0.79)	0.70 (0.59, 0.83)	0.89 (0.66, 1.19)	0.60 (0.46, 0.78)	0.59 (0.46, 0.78)
Any limitation vs no limitation	0.32 (0.27, 0.39)	0.49 (0.43, 0.56)	0.49 (0.39, 0.62)	0.33 (0.27, 0.40)	0.33 (0.27, 0.41)

## Sheet: Figure2_SampleFlow
Step	Unweighted n	Weighted population	Weighted population (millions)
HC-251 persons total	18919
Positive person weight	18463	3.3453e+08	334.5
Age >=50 and positive weight	8205	1.22021e+08	122
Complete diagnosed condition data	8175	1.21509e+08	121.5
Multimorbidity (>=2 diagnosed conditions)	5574	7.87114e+07	78.7
Valid MNHLTH53 (1-5)	5523	7.78674e+07	77.9

## Sheet: Figure3_SampleComposition
Domain	Characteristic	Unweighted n	Weighted %
Age group	50-64	1965	40.6
Age group	65-74	1923	32.9
Age group	75+	1635	26.5
Income category	High income	2205	46
Income category	Low income	721	12.3
Income category	Middle income	1467	27
Income category	Near poor	288	4
Income category	Poor/negative	842	10.7
Diagnosed-condition burden	2	1690	32.6
Diagnosed-condition burden	3	1536	28.3
Diagnosed-condition burden	4+	2297	39.2
Functional limitation	Any limitation	2404	39.9
Functional limitation	No limitation	3103	60.1

## Sheet: Figure4_PrevalenceBurden
Stratum	Category	Unweighted n	Weighted prevalence % (95% CI)	Estimate	CI lower	CI upper
Overall	All respondents	5523	86.6 (85.4–87.7)	86.6	85.4	87.7
Diagnosed-condition burden	2 conditions	1690	91.2 (89.7–92.7)	91.2	89.7	92.7
Diagnosed-condition burden	3 conditions	1536	88.4 (86.5–90.3)	88.4	86.5	90.3
Diagnosed-condition burden	≥4 conditions	2297	81.3 (79.4–83.3)	81.3	79.4	83.3
Limitation status	No limitation	3103	92.9 (91.9–94.0)	92.9	91.9	94
Limitation status	Any limitation	2404	76.9 (74.9–78.9)	76.9	74.9	78.9

## Sheet: Figure5_CoreModelForest
Characteristic	aOR (95% CI)	p	or	lcl	ucl	Direction
Age 65–74 vs 50–64	1.52 (1.17, 1.98)	0.002	1.52	1.17	1.98	Positive
Age ≥75 vs 50–64	1.79 (1.36, 2.36)	<0.001	1.79	1.36	2.36	Positive
Female vs male	0.89 (0.74, 1.08)	0.237	0.89	0.74	1.08	Not statistically distinct from 1.0
Hispanic vs non-Hispanic White	0.66 (0.48, 0.91)	0.012	0.66	0.48	0.91	Inverse
Non-Hispanic Asian vs non-Hispanic White	0.54 (0.35, 0.84)	0.006	0.54	0.35	0.84	Inverse
Non-Hispanic Black vs non-Hispanic White	0.75 (0.54, 1.04)	0.081	0.75	0.54	1.04	Not statistically distinct from 1.0
Non-Hispanic Other/Multiple vs non-Hispanic White	0.78 (0.45, 1.36)	0.374	0.78	0.45	1.36	Not statistically distinct from 1.0
Divorced/separated vs married	1.12 (0.87, 1.45)	0.374	1.12	0.87	1.45	Not statistically distinct from 1.0
Never married vs married	1.13 (0.79, 1.62)	0.490	1.13	0.79	1.62	Not statistically distinct from 1.0
Widowed vs married	1.04 (0.77, 1.41)	0.778	1.04	0.77	1.41	Not statistically distinct from 1.0
<High school vs Bachelor’s+	0.49 (0.33, 0.72)	<0.001	0.49	0.33	0.72	Inverse
High school vs Bachelor’s+	0.73 (0.51, 1.02)	0.068	0.73	0.51	1.02	Not statistically distinct from 1.0
Some college vs Bachelor’s+	0.72 (0.53, 0.98)	0.036	0.72	0.53	0.98	Inverse
Midwest vs Northeast	0.95 (0.64, 1.40)	0.778	0.95	0.64	1.4	Not statistically distinct from 1.0
South vs Northeast	0.86 (0.61, 1.21)	0.376	0.86	0.61	1.21	Not statistically distinct from 1.0
West vs Northeast	0.80 (0.55, 1.16)	0.238	0.8	0.55	1.16	Not statistically distinct from 1.0
Low income vs high income	0.67 (0.48, 0.93)	0.018	0.67	0.48	0.93	Inverse
Middle income vs high income	0.92 (0.70, 1.19)	0.511	0.92	0.7	1.19	Not statistically distinct from 1.0
Near poor vs high income	0.54 (0.31, 0.94)	0.028	0.54	0.31	0.94	Inverse
Poor/negative vs high income	0.54 (0.37, 0.81)	0.003	0.54	0.37	0.81	Inverse
Not employed vs employed	0.60 (0.45, 0.79)	<0.001	0.6	0.45	0.79	Inverse
Public only vs any private	0.92 (0.73, 1.18)	0.520	0.92	0.73	1.18	Not statistically distinct from 1.0
Uninsured vs any private	1.22 (0.58, 2.55)	0.603	1.22	0.58	2.55	Not statistically distinct from 1.0
No usual source of care vs yes	0.81 (0.60, 1.09)	0.167	0.81	0.6	1.09	Not statistically distinct from 1.0
3 conditions vs 2	0.85 (0.64, 1.13)	0.268	0.85	0.64	1.13	Not statistically distinct from 1.0
≥4 conditions vs 2	0.61 (0.47, 0.79)	<0.001	0.61	0.47	0.79	Inverse
Any limitation vs no limitation	0.32 (0.27, 0.39)	<0.001	0.32	0.27	0.39	Inverse

## Sheet: Figure6_PredictedProbabilities
Burden	Limitation	Pred	Predicted probability (%)
2	No limitation	0.940987	94.0987
2	Any limitation	0.842903	84.2903
3	No limitation	0.931589	93.1589
3	Any limitation	0.821489	82.1489
4+	No limitation	0.907679	90.7679
4+	Any limitation	0.77027	77.027

[truncated: 1 more sheets: Figure7_Sensitivity]
