# Supplementary material for: Functional Limitation and Favorable Mental-Health Self-Appraisal Among U.S. Adults Aged 50 Years or Older with Multimorbidity: A Behavioral-Science Analysis of the 2023 Medical Expenditure Panel Survey
Source: Behav Sci (Basel). 2026 May 22;16(6):841. doi: 10.3390/bs16060841 (PMC13295625; doi:10.3390/bs16060841)
Supplement: Supplementary file 1 [file behavsci-16-00841-s001.zip › Supplementary_File_S3_Reproducibility_Materials/behavioral_sciences_meps2023_reproducibility_r.R]

suppressPackageStartupMessages({
  library(readr)
  library(dplyr)
  library(survey)
})

# Supplementary File S3 reference implementation for HC-251.
# The script reads only the variables needed for the manuscript.

meps_path <- "h251.dat"
output_dir <- "Supplementary File S3 outputs/R"

if (!file.exists(meps_path)) {
  stop("Cannot find h251.dat in the working directory.")
}

if (!dir.exists(output_dir)) {
  dir.create(output_dir, recursive = TRUE, showWarnings = FALSE)
}

options(survey.adjust.domain.lonely = TRUE)

colspecs <- fwf_positions(
  start = c(88, 110, 192, 202, 209, 218, 244, 300, 306, 310, 314, 318,
            324, 328, 334, 338, 365, 371, 378, 443, 449, 501, 775, 1152,
            1322, 2090, 3847, 3899, 3903),
  end   = c(89, 111, 193, 202, 209, 219, 245, 301, 307, 311, 315, 319,
            325, 329, 335, 340, 366, 372, 379, 444, 450, 503, 776, 1153,
            1322, 2090, 3859, 3902, 3903),
  col_names = c(
    "REGION23", "PROXY53", "AGE23X", "SEX", "RACETHX", "MARRY23X", "EDUCYR",
    "HIBPDX", "CHDDX", "ANGIDX", "MIDX", "OHRTDX", "STRKDX", "EMPHDX",
    "CHOLDX", "CANCERDX", "DIABDX_M18", "ARTHDX", "ASTHDX", "RTHLTH53",
    "MNHLTH53", "ANYLMI23", "HAVEUS42", "EMPST53H", "POVCAT23", "INSCOV23",
    "PERWT23F", "VARSTR", "VARPSU"
  )
)

hc251 <- read_fwf(
  file = meps_path,
  col_positions = colspecs,
  col_types = cols(.default = col_character()),
  trim_ws = TRUE
) |>
  mutate(
    AGE23X = as.numeric(AGE23X),
    EDUCYR = as.numeric(EDUCYR),
    PERWT23F = as.numeric(PERWT23F),
    VARSTR = as.numeric(VARSTR),
    VARPSU = as.numeric(VARPSU)
  )

weighted_percent <- function(data, var) {
  tmp <- data |>
    filter(!is.na(.data[[var]]))
  tmp |>
    group_by(.data[[var]]) |>
    summarise(weighted_n = sum(PERWT23F), n = n(), .groups = "drop") |>
    mutate(weighted_pct = round(100 * weighted_n / sum(weighted_n), 1))
}

age_eligible <- hc251 |>
  filter(PERWT23F > 0, AGE23X >= 50) |>
  mutate(
    heart_yes = CHDDX == "01" | ANGIDX == "01" | MIDX == "01" | OHRTDX == "01",
    heart_no = CHDDX == "02" & ANGIDX == "02" & MIDX == "02" & OHRTDX == "02",
    heart_complete = heart_yes | heart_no,
    other_complete =
      HIBPDX %in% c("01", "02") &
      STRKDX %in% c("01", "02") &
      EMPHDX %in% c("01", "02") &
      CHOLDX %in% c("01", "02") &
      CANCERDX %in% c("001", "002") &
      ARTHDX %in% c("01", "02") &
      DIABDX_M18 %in% c("01", "02") &
      ASTHDX %in% c("01", "02")
  )

complete_conditions <- age_eligible |>
  filter(heart_complete, other_complete) |>
  mutate(
    burden_count =
      as.integer(heart_yes) +
      as.integer(HIBPDX == "01") +
      as.integer(STRKDX == "01") +
      as.integer(EMPHDX == "01") +
      as.integer(CHOLDX == "01") +
      as.integer(CANCERDX == "001") +
      as.integer(ARTHDX == "01") +
      as.integer(DIABDX_M18 == "01") +
      as.integer(ASTHDX == "01")
  )

multi_eligible <- complete_conditions |>
  filter(burden_count >= 2)

analytic <- multi_eligible |>
  filter(MNHLTH53 %in% c("01", "02", "03", "04", "05")) |>
  mutate(
    outcome_good = if_else(MNHLTH53 %in% c("01", "02", "03"), 1, 0),
    outcome_strict = if_else(MNHLTH53 %in% c("01", "02"), 1, 0),
    phys_good = case_when(
      RTHLTH53 %in% c("01", "02", "03") ~ "Good",
      RTHLTH53 %in% c("04", "05") ~ "Fair/Poor",
      TRUE ~ NA_character_
    ),
    age_group = case_when(
      AGE23X >= 50 & AGE23X <= 64 ~ "50-64",
      AGE23X >= 65 & AGE23X <= 74 ~ "65-74",
      AGE23X >= 75 ~ "75+",
      TRUE ~ NA_character_
    ),
    sex_cat = case_when(
      SEX == "1" ~ "Male",
      SEX == "2" ~ "Female",
      TRUE ~ NA_character_
    ),
    race_eth = case_when(
      RACETHX == "1" ~ "Hispanic",
      RACETHX == "2" ~ "Non-Hispanic White",
      RACETHX == "3" ~ "Non-Hispanic Black",
      RACETHX == "4" ~ "Non-Hispanic Asian",
      RACETHX == "5" ~ "Non-Hispanic Other/Multiple",
      TRUE ~ NA_character_
    ),
    marital = case_when(
      MARRY23X == "01" ~ "Married",
      MARRY23X %in% c("03", "04") ~ "Divorced/Separated",
      MARRY23X == "05" ~ "Never married",
      MARRY23X == "02" ~ "Widowed",
      TRUE ~ NA_character_
    ),
    education = case_when(
      !is.na(EDUCYR) & EDUCYR <= 11 ~ "<High school",
      EDUCYR == 12 ~ "High school",
      EDUCYR >= 13 & EDUCYR <= 15 ~ "Some college",
      EDUCYR >= 16 & EDUCYR <= 17 ~ "Bachelor's+",
      TRUE ~ NA_character_
    ),
    region = case_when(
      REGION23 == "01" ~ "Northeast",
      REGION23 == "02" ~ "Midwest",
      REGION23 == "03" ~ "South",
      REGION23 == "04" ~ "West",
      TRUE ~ NA_character_
    ),
    poverty = case_when(
      POVCAT23 == "5" ~ "High income",
      POVCAT23 == "4" ~ "Middle income",
      POVCAT23 == "3" ~ "Low income",
      POVCAT23 == "2" ~ "Near poor",
      POVCAT23 == "1" ~ "Poor/negative",
      TRUE ~ NA_character_
    ),
    employed = case_when(
      EMPST53H %in% c("01", "02") ~ "Employed",
      EMPST53H == "34" ~ "Not employed",
      TRUE ~ NA_character_
    ),
    insurance = case_when(
      INSCOV23 == "1" ~ "Any private",
      INSCOV23 == "2" ~ "Public only",
      INSCOV23 == "3" ~ "Uninsured",
      TRUE ~ NA_character_
    ),
    usual_source = case_when(
      HAVEUS42 == "01" ~ "Yes",
      HAVEUS42 == "02" ~ "No",
      TRUE ~ NA_character_
    ),
    burden_cat = case_when(
      burden_count == 2 ~ "2 conditions",
      burden_count == 3 ~ "3 conditions",
      burden_count >= 4 ~ ">=4 conditions",
      TRUE ~ NA_character_
    ),
    limitation = case_when(
      ANYLMI23 == "001" ~ "Any limitation",
      ANYLMI23 == "002" ~ "No limitation",
      TRUE ~ NA_character_
    ),
    proxy_status = case_when(
      PROXY53 == "01" ~ "RU member respondent",
      PROXY53 == "02" ~ "Proxy respondent",
      TRUE ~ NA_character_
    )
  )

sample_flow <- tibble::tibble(
  step = c(
    "HC-251 persons total",
    "Positive person weight",
    "Age >=50 and positive weight",
    "Complete diagnosed condition data",
    "Multimorbidity (>=2 diagnosed conditions)",
    "Valid MNHLTH53 (1-5)"
  ),
  unweighted_n = c(
    nrow(hc251),
    sum(hc251$PERWT23F > 0, na.rm = TRUE),
    nrow(age_eligible),
    nrow(complete_conditions),
    nrow(multi_eligible),
    nrow(analytic)
  ),
  weighted_population = c(
    NA_real_,
    sum(hc251$PERWT23F[hc251$PERWT23F > 0], na.rm = TRUE),
    sum(age_eligible$PERWT23F, na.rm = TRUE),
    sum(complete_conditions$PERWT23F, na.rm = TRUE),
    sum(multi_eligible$PERWT23F, na.rm = TRUE),
    sum(analytic$PERWT23F, na.rm = TRUE)
  )
)

core_vars <- c(
  "age_group", "sex_cat", "race_eth", "marital", "education", "region",
  "poverty", "employed", "insurance", "usual_source", "burden_cat", "limitation"
)

analytic_core <- analytic |>
  filter(if_all(all_of(core_vars), ~ !is.na(.x))) |>
  mutate(
    age_group = factor(age_group, levels = c("50-64", "65-74", "75+")),
    sex_cat = factor(sex_cat, levels = c("Male", "Female")),
    race_eth = factor(race_eth, levels = c(
      "Non-Hispanic White", "Hispanic", "Non-Hispanic Black",
      "Non-Hispanic Asian", "Non-Hispanic Other/Multiple"
    )),
    marital = factor(marital, levels = c(
      "Married", "Divorced/Separated", "Never married", "Widowed"
    )),
    education = factor(education, levels = c(
      "Bachelor's+", "Some college", "High school", "<High school"
    )),
    region = factor(region, levels = c("Northeast", "Midwest", "South", "West")),
    poverty = factor(poverty, levels = c(
      "High income", "Middle income", "Low income", "Near poor", "Poor/negative"
    )),
    employed = factor(employed, levels = c("Employed", "Not employed")),
    insurance = factor(insurance, levels = c("Any private", "Public only", "Uninsured")),
    usual_source = factor(usual_source, levels = c("Yes", "No")),
    burden_cat = factor(burden_cat, levels = c("2 conditions", "3 conditions", ">=4 conditions")),
    limitation = factor(limitation, levels = c("No limitation", "Any limitation"))
  )

design_core <- svydesign(
  ids = ~ VARPSU,
  strata = ~ VARSTR,
  weights = ~ PERWT23F,
  nest = TRUE,
  data = analytic_core
)

formula_core <- outcome_good ~ age_group + sex_cat + race_eth + marital + education +
  region + poverty + employed + insurance + usual_source + burden_cat + limitation

model_core <- svyglm(formula_core, design = design_core, family = quasibinomial())

or_table <- {
  coef_est <- coef(model_core)
  se_est <- sqrt(diag(vcov(model_core)))
  tibble::tibble(
    term = names(coef_est),
    estimate = coef_est,
    or = exp(coef_est),
    lcl = exp(coef_est - 1.96 * se_est),
    ucl = exp(coef_est + 1.96 * se_est)
  )
}

design_strict <- update(design_core, outcome_good = analytic_core$outcome_strict)
model_strict <- svyglm(formula_core, design = design_strict, family = quasibinomial())

analytic_phys <- analytic_core |>
  filter(!is.na(phys_good)) |>
  mutate(phys_good = factor(phys_good, levels = c("Fair/Poor", "Good")))

design_phys <- svydesign(
  ids = ~ VARPSU,
  strata = ~ VARSTR,
  weights = ~ PERWT23F,
  nest = TRUE,
  data = analytic_phys
)

model_phys <- svyglm(
  outcome_good ~ age_group + sex_cat + race_eth + marital + education +
    region + poverty + employed + insurance + usual_source + burden_cat +
    limitation + phys_good,
  design = design_phys,
  family = quasibinomial()
)

analytic_proxy <- analytic_core |>
  filter(!is.na(proxy_status)) |>
  mutate(proxy_status = factor(proxy_status, levels = c("RU member respondent", "Proxy respondent")))

design_proxy <- svydesign(
  ids = ~ VARPSU,
  strata = ~ VARSTR,
  weights = ~ PERWT23F,
  nest = TRUE,
  data = analytic_proxy
)

model_proxy <- svyglm(
  outcome_good ~ age_group + sex_cat + race_eth + marital + education +
    region + poverty + employed + insurance + usual_source + burden_cat +
    limitation + proxy_status,
  design = design_proxy,
  family = quasibinomial()
)

design_nonproxy <- svydesign(
  ids = ~ VARPSU,
  strata = ~ VARSTR,
  weights = ~ PERWT23F,
  nest = TRUE,
  data = analytic_proxy |>
    filter(proxy_status == "RU member respondent")
)

model_nonproxy <- svyglm(formula_core, design = design_nonproxy, family = quasibinomial())

overall_prev <- with(analytic, weighted.mean(outcome_good, PERWT23F))

write.csv(sample_flow, file.path(output_dir, "sample_flow.csv"), row.names = FALSE)
write.csv(weighted_percent(analytic, "age_group"), file.path(output_dir, "weighted_age.csv"), row.names = FALSE)
write.csv(weighted_percent(analytic, "sex_cat"), file.path(output_dir, "weighted_sex.csv"), row.names = FALSE)
write.csv(weighted_percent(analytic, "race_eth"), file.path(output_dir, "weighted_race.csv"), row.names = FALSE)
write.csv(weighted_percent(analytic, "education"), file.path(output_dir, "weighted_education.csv"), row.names = FALSE)
write.csv(weighted_percent(analytic, "burden_cat"), file.path(output_dir, "weighted_burden.csv"), row.names = FALSE)
write.csv(weighted_percent(analytic, "limitation"), file.path(output_dir, "weighted_limitation.csv"), row.names = FALSE)
write.csv(or_table, file.path(output_dir, "core_model_odds_ratios.csv"), row.names = FALSE)

cat("Main analytic sample n =", nrow(analytic), "\n")
cat("Weighted analytic population =", round(sum(analytic$PERWT23F), 2), "\n")
cat("Weighted prevalence of favorable appraisal =", round(100 * overall_prev, 1), "%\n")
cat("Core-model complete-case n =", nrow(analytic_core), "\n")
cat("Physical-health extension n =", nrow(analytic_phys), "\n")
cat("Proxy-adjusted n =", nrow(analytic_proxy), "\n")
cat("Non-proxy core-model n =", nrow(analytic_proxy |>
      filter(proxy_status == "RU member respondent")), "\n")

print(summary(model_core))
print(summary(model_strict))
print(summary(model_phys))
print(summary(model_proxy))
print(summary(model_nonproxy))
print(sessionInfo())
