# Supplementary material for: Functional Limitation and Favorable Mental-Health Self-Appraisal Among U.S. Adults Aged 50 Years or Older with Multimorbidity: A Behavioral-Science Analysis of the 2023 Medical Expenditure Panel Survey
Source: Behav Sci (Basel). 2026 May 22;16(6):841. doi: 10.3390/bs16060841 (PMC13295625; doi:10.3390/bs16060841)
Supplement: Supplementary file 1 [file behavsci-16-00841-s001.zip › Supplementary_File_S3_Reproducibility_Materials/behavioral_sciences_meps2023_reproducibility_stata.do]

version 18.0
clear all
set more off

* Supplementary File S3 reference implementation for HC-251.
* The script reads only the variables needed for the manuscript.

capture log close
capture mkdir "Supplementary File S3 outputs"
log using "Supplementary File S3 outputs/stata_reproducibility.log", replace text

infix ///
  byte   REGION23   88-89 ///
  byte   PROXY53    110-111 ///
  byte   AGE23X     192-193 ///
  byte   SEX        202-202 ///
  byte   RACETHX    209-209 ///
  byte   MARRY23X   218-219 ///
  byte   EDUCYR     244-245 ///
  byte   HIBPDX     300-301 ///
  byte   CHDDX      306-307 ///
  byte   ANGIDX     310-311 ///
  byte   MIDX       314-315 ///
  byte   OHRTDX     318-319 ///
  byte   STRKDX     324-325 ///
  byte   EMPHDX     328-329 ///
  byte   CHOLDX     334-335 ///
  int    CANCERDX   338-340 ///
  byte   DIABDX_M18 365-366 ///
  byte   ARTHDX     371-372 ///
  byte   ASTHDX     378-379 ///
  byte   RTHLTH53   443-444 ///
  byte   MNHLTH53   449-450 ///
  int    ANYLMI23   501-503 ///
  byte   HAVEUS42   775-776 ///
  byte   EMPST53H   1152-1153 ///
  byte   POVCAT23   1322-1322 ///
  byte   INSCOV23   2090-2090 ///
  double PERWT23F   3847-3859 ///
  int    VARSTR     3899-3902 ///
  byte   VARPSU     3903-3903 ///
using "h251.dat"

count
display "HC-251 persons total = " r(N)

count if PERWT23F > 0
display "Positive person weight = " r(N)

keep if PERWT23F > 0
keep if AGE23X >= 50
count
display "Age >=50 and positive weight = " r(N)

gen byte heart_yes = inlist(CHDDX, 1) | inlist(ANGIDX, 1) | inlist(MIDX, 1) | inlist(OHRTDX, 1)
gen byte heart_no = CHDDX == 2 & ANGIDX == 2 & MIDX == 2 & OHRTDX == 2
gen byte heart_complete = heart_yes == 1 | heart_no == 1

gen byte other_complete = ///
    inlist(HIBPDX, 1, 2) & ///
    inlist(STRKDX, 1, 2) & ///
    inlist(EMPHDX, 1, 2) & ///
    inlist(CHOLDX, 1, 2) & ///
    inlist(CANCERDX, 1, 2) & ///
    inlist(ARTHDX, 1, 2) & ///
    inlist(DIABDX_M18, 1, 2) & ///
    inlist(ASTHDX, 1, 2)

keep if heart_complete & other_complete
count
display "Complete diagnosed condition data = " r(N)

gen byte burden_count = heart_yes + ///
    (HIBPDX == 1) + ///
    (STRKDX == 1) + ///
    (EMPHDX == 1) + ///
    (CHOLDX == 1) + ///
    (CANCERDX == 1) + ///
    (ARTHDX == 1) + ///
    (DIABDX_M18 == 1) + ///
    (ASTHDX == 1)

keep if burden_count >= 2
count
display "Multimorbidity (>=2 diagnosed conditions) = " r(N)

keep if inrange(MNHLTH53, 1, 5)
count
display "Valid MNHLTH53 (1-5) = " r(N)
quietly summarize PERWT23F
display "Weighted analytic population = " r(sum)

gen byte outcome_good = inlist(MNHLTH53, 1, 2, 3)
gen byte outcome_strict = inlist(MNHLTH53, 1, 2)
gen byte phys_good = .
replace phys_good = 1 if inlist(RTHLTH53, 1, 2, 3)
replace phys_good = 0 if inlist(RTHLTH53, 4, 5)

gen byte age_group = .
replace age_group = 1 if inrange(AGE23X, 50, 64)
replace age_group = 2 if inrange(AGE23X, 65, 74)
replace age_group = 3 if AGE23X >= 75
label define age_group_lbl 1 "50-64" 2 "65-74" 3 "75+"
label values age_group age_group_lbl

gen byte sex_cat = SEX
label define sex_lbl 1 "Male" 2 "Female"
label values sex_cat sex_lbl

gen byte marital = .
replace marital = 1 if MARRY23X == 1
replace marital = 2 if inlist(MARRY23X, 3, 4)
replace marital = 3 if MARRY23X == 5
replace marital = 4 if MARRY23X == 2
label define marital_lbl 1 "Married" 2 "Divorced/Separated" 3 "Never married" 4 "Widowed"
label values marital marital_lbl

gen byte education = .
replace education = 1 if inrange(EDUCYR, 0, 11)
replace education = 2 if EDUCYR == 12
replace education = 3 if inrange(EDUCYR, 13, 15)
replace education = 4 if inrange(EDUCYR, 16, 17)
label define education_lbl 1 "<High school" 2 "High school" 3 "Some college" 4 "Bachelor's+"
label values education education_lbl

gen byte employed = .
replace employed = 1 if inlist(EMPST53H, 1, 2)
replace employed = 0 if EMPST53H == 34
label define employed_lbl 0 "Not employed" 1 "Employed"
label values employed employed_lbl

gen byte usual_source = .
replace usual_source = 1 if HAVEUS42 == 1
replace usual_source = 0 if HAVEUS42 == 2
label define usual_lbl 0 "No" 1 "Yes"
label values usual_source usual_lbl

gen byte limitation = .
replace limitation = 1 if ANYLMI23 == 1
replace limitation = 0 if ANYLMI23 == 2
label define limitation_lbl 0 "No limitation" 1 "Any limitation"
label values limitation limitation_lbl

gen byte burden_cat = .
replace burden_cat = 1 if burden_count == 2
replace burden_cat = 2 if burden_count == 3
replace burden_cat = 3 if burden_count >= 4
label define burden_lbl 1 "2 conditions" 2 "3 conditions" 3 ">=4 conditions"
label values burden_cat burden_lbl

gen byte proxy_status = .
replace proxy_status = 0 if PROXY53 == 1
replace proxy_status = 1 if PROXY53 == 2
label define proxy_lbl 0 "RU member respondent" 1 "Proxy respondent"
label values proxy_status proxy_lbl

gen byte core_cc = !missing(outcome_good, age_group, sex_cat, RACETHX, marital, ///
    education, REGION23, POVCAT23, employed, INSCOV23, usual_source, burden_cat, limitation)

count if core_cc
display "Core-model complete-case n = " r(N)

count if core_cc & !missing(phys_good)
display "Physical-health extension n = " r(N)

count if core_cc & !missing(proxy_status)
display "Proxy-adjusted n = " r(N)

count if core_cc & proxy_status == 0
display "Non-proxy core-model n = " r(N)

svyset VARPSU [pweight = PERWT23F], strata(VARSTR) vce(linearized)

svy: mean outcome_good

svy, subpop(if core_cc): logistic outcome_good ///
    ib1.age_group ///
    ib1.sex_cat ///
    ib2.RACETHX ///
    ib1.marital ///
    ib4.education ///
    ib1.REGION23 ///
    ib5.POVCAT23 ///
    ib1.employed ///
    ib1.INSCOV23 ///
    ib1.usual_source ///
    ib1.burden_cat ///
    ib0.limitation, or

estimates store core_model

svy, subpop(if core_cc): logistic outcome_strict ///
    ib1.age_group ///
    ib1.sex_cat ///
    ib2.RACETHX ///
    ib1.marital ///
    ib4.education ///
    ib1.REGION23 ///
    ib5.POVCAT23 ///
    ib1.employed ///
    ib1.INSCOV23 ///
    ib1.usual_source ///
    ib1.burden_cat ///
    ib0.limitation, or

estimates store strict_model

svy, subpop(if core_cc & !missing(phys_good)): logistic outcome_good ///
    ib1.age_group ///
    ib1.sex_cat ///
    ib2.RACETHX ///
    ib1.marital ///
    ib4.education ///
    ib1.REGION23 ///
    ib5.POVCAT23 ///
    ib1.employed ///
    ib1.INSCOV23 ///
    ib1.usual_source ///
    ib1.burden_cat ///
    ib0.limitation ///
    ib0.phys_good, or

estimates store physical_model

svy, subpop(if core_cc & !missing(proxy_status)): logistic outcome_good ///
    ib1.age_group ///
    ib1.sex_cat ///
    ib2.RACETHX ///
    ib1.marital ///
    ib4.education ///
    ib1.REGION23 ///
    ib5.POVCAT23 ///
    ib1.employed ///
    ib1.INSCOV23 ///
    ib1.usual_source ///
    ib1.burden_cat ///
    ib0.limitation ///
    ib0.proxy_status, or

estimates store proxy_model

svy, subpop(if core_cc & proxy_status == 0): logistic outcome_good ///
    ib1.age_group ///
    ib1.sex_cat ///
    ib2.RACETHX ///
    ib1.marital ///
    ib4.education ///
    ib1.REGION23 ///
    ib5.POVCAT23 ///
    ib1.employed ///
    ib1.INSCOV23 ///
    ib1.usual_source ///
    ib1.burden_cat ///
    ib0.limitation, or

estimates store nonproxy_model

svy, subpop(if core_cc): mean outcome_good, over(burden_cat)
svy, subpop(if core_cc): mean outcome_good, over(limitation)

* Marginal predicted probabilities for Figure 6-style interpretation.
margins burden_cat#limitation if core_cc

log close
