# Supplementary material for: Functional Limitation and Favorable Mental-Health Self-Appraisal Among U.S. Adults Aged 50 Years or Older with Multimorbidity: A Behavioral-Science Analysis of the 2023 Medical Expenditure Panel Survey
Source: Behav Sci (Basel). 2026 May 22;16(6):841. doi: 10.3390/bs16060841 (PMC13295625; doi:10.3390/bs16060841)
Supplement: Supplementary file 1 [file behavsci-16-00841-s001.zip › Supplementary_File_S3_Reproducibility_Materials/reproducibility_checkpoints.txt]

Reproducibility checkpoints for Supplementary File S3

Sample flow
1. HC-251 persons total: 18,919
2. Positive person weight: 18,463
3. Age >=50 and positive weight: 8,205
4. Complete diagnosed condition data: 8,175
5. Multimorbidity (>=2 diagnosed conditions): 5,574
6. Valid MNHLTH53 (1-5): 5,523
7. Weighted analytic population: 77,867,400.97

Weighted prevalence checkpoints
1. Overall favorable perceived mental-health appraisal: 86.6%
2. By diagnosed-condition burden:
   2 conditions: 91.2%
   3 conditions: 88.4%
   >=4 conditions: 81.3%
3. By limitation status:
   No limitation: 92.9%
   Any limitation: 76.9%

Weighted descriptive checkpoints
1. Female: 52.7%
2. Age 50-64: 40.6%
3. Age 65-74: 32.9%
4. Age >=75: 26.5%
5. High income: 46.0%
6. Not employed: 61.9%
7. Any private insurance: 54.4%
8. Public only insurance: 43.2%
9. Usual source of care (yes, among nonmissing): 88.0%
10. Any limitation (among nonmissing): 39.9%

Core-model complete-case size
1. Main core model: 5,330
2. Physical-health extension: 5,327
3. Proxy-adjusted model: 5,330
4. Non-proxy core-model restriction: 5,287

Selected core-model adjusted odds ratios from the manuscript/source workbook
1. Age 65-74 vs 50-64: 1.52 (1.17, 1.98)
2. Age >=75 vs 50-64: 1.79 (1.36, 2.36)
3. Hispanic vs non-Hispanic White: 0.66 (0.48, 0.91)
4. Non-Hispanic Asian vs non-Hispanic White: 0.54 (0.35, 0.84)
5. <High school vs Bachelor's+: 0.49 (0.33, 0.72)
6. Some college vs Bachelor's+: 0.72 (0.53, 0.98)
7. Low income vs high income: 0.67 (0.48, 0.93)
8. Near poor vs high income: 0.54 (0.31, 0.94)
9. Poor/negative vs high income: 0.54 (0.37, 0.81)
10. Not employed vs employed: 0.60 (0.45, 0.79)
11. >=4 conditions vs 2 conditions: 0.61 (0.47, 0.79)
12. Any limitation vs no limitation: 0.32 (0.27, 0.39)

Predicted probabilities from the manuscript/source workbook
1. 2 conditions + no limitation: 0.9410
2. 2 conditions + any limitation: 0.8429
3. 3 conditions + no limitation: 0.9316
4. 3 conditions + any limitation: 0.8215
5. >=4 conditions + no limitation: 0.9077
6. >=4 conditions + any limitation: 0.7703
